# Supplementary material for: Acetate sensing by GPR43 alarms neutrophils and protects from severe sepsis
Source: Commun Biol. 2021 Jul 30;4:928. doi: 10.1038/s42003-021-02427-0 (PMC8324776; doi:10.1038/s42003-021-02427-0)
Supplement: Supplementary file 4 — Supplementary Data 1 [file 42003_2021_2427_MOESM4_ESM.xlsx]

## Sheet: Data Figure 1
	Data for Figure 1 : Acetate primes neutrophils in a GPR43-dependent manner.
	a) Neutrophilic ROS production after incubation with acetate / fMLF and measured with luminol-amplified Chemoluminescence. Relative Chemoluminescence Units (RLU) from BMG ClarioStar PlateReader were measured 10 minutes after start of the measurement.
		Relative Luminescence Unit (RLU)
		500 nM fMLF					without fMLF
		0 mM Ac	0,05 mM Ac	0,5 mM Ac	1 mM Ac	10mM Ac	0 mM Ac	10 mM Ac
	n =1	26771	34006	46687	44816	39625	0	0
	n =2	32934	38653	82684	82341	83608	0	0
	n =3	30604	36020.5	37170.5	45893.5	46948	193	165
	n =4	39801	41897	44847	49888	46564	497	474
	n =5	37178	40391	53184	65186	55071	156	275
	n =6	43820	58240	112760	95460	86040	136	154
	b) Neutrophilic ROS production after incubation with fMLF / acetate. Measurement of the relative Chemoluminescence (RLU) over a timeperiode of 30 minutes.
		500nM fMLF							500nM fMLF acetate							500nM fMLF CATPB acetate							500nM fMLF 4-CMTB
	minutes	n=1	n=2	n=3	n=4	n=5	n=6	n=7	n=1	n=2	n=3	n=4	n=5	n=6	n=7	n=1	n=2	n=3	n=4	n=5	n=6	n=7	n=1	n=2	n=3	n=4	n=5	n=6	n=7
	0	4329	4333	13759	7834	4329	4333	12219	11120	10679	10679	34226	40060	11120	10679	7159	6971	24330	12468	7159	6971	4627	23185	25474	18462	17053	23185	25474	20578
	2	12611	10058	11456	20763	12611	10058	30932	21813	21337	21337	27735	48433	21813	21337	10339	11003	17558	29579	10339	11003	37848	31865	34891	13298	36793	31865	34891	39002
	4	10445	10127	12358	19111	10445	10127	25193	19488	20992	20992	33481	57242	19488	20992	9065	10430	15974	26816	9065	10430	30283	36611	36669	13321	34432	36611	36669	34015
	6	11995	11507	16129	24104	11995	11507	33749	26578	26300	26300	41271	78967	26578	26300	11202	12504	18948	34898	11202	12504	37621	47968	45102	17531	44782	47968	45102	48516
	8	14681	14950	18079	27954	14681	14950	45257	33243	34484	34484	40945	88631	33243	34484	14493	15944	19689	40970	14493	15944	52292	52184	50764	18459	53242	52184	50764	63901
	10	16479	17697	16349	28342	16479	17697	50375	35642	39926	39926	36040	84024	35642	39926	15412	17731	18819	41893	15412	17731	59653	48802	51890	16880	54758	48802	51890	67680
	12	17047	18690	13940	26475	17047	18690	49595	34573	40007	40007	29441	73843	34573	40007	14958	18176	16163	39472	14958	18176	58492	44670	49668	14254	50771	44670	49668	64246
	14	15927	18583	11364	23909	15927	18583	45178	32145	37346	37346	24263	63123	32145	37346	13503	17172	13631	35303	13503	17172	53714	40933	45725	11621	45415	40933	45725	58794
	16	14749	17083	9742	21319	14749	17083	39930	29141	34035	34035	19730	54021	29141	34035	11841	15621	11385	31122	11841	15621	46471	36440	41413	9660	39039	36440	41413	51835
	18	13197	15055	8060	18560	13197	15055	34573	25896	30129	30129	16834	46359	25896	30129	10467	13893	9668	27726	10467	13893	40258	33630	36831	8249	34846	33630	36831	46349
	20	11933	13651	6973	16240	11933	13651	31104	22699	26520	26520	14605	40347	22699	26520	9249	12420	8605	24779	9249	12420	34708	31293	32982	7374	30625	31293	32982	40449
	22	10778	11715	6032	14629	10778	11715	27593	20477	23534	23534	12843	35526	20477	23534	8221	10723	7544	21798	8221	10723	31018	28767	29610	6341	27329	28767	29610	37088
	24	9602	10431	5530	13507	9602	10431	24559	17909	20505	20505	11438	31174	17909	20505	7439	9695	6972	20136	7439	9695	27932	26841	26971	5693	24330	26841	26971	33800
	26	8730	9495	5047	12248	8730	9495	22844	16499	18235	18235	10237	28017	16499	18235	6705	8607	6232	18549	6705	8607	25583	25109	24320	5306	22053	25109	24320	31487
	28	7900	8341	4496	11119	7900	8341	21247	14856	15804	15804	9114	25727	14856	15804	6206	7971	5725	17154	6206	7971	23523	23549	22288	4638	20378	23549	22288	29109
	c) Neutrophilic ROS production after incubation with acetate / fMLF / CATPB / 4-CMTB and measured with luminol-amplified Chemoluminescence. Relative Chemoluminescence Units (RLU) from BMG ClarioStar PlateReader measured 10 minutes after start of the measurement.
		Relative Luminescence Unit (RLU)
		500nM fMLF		fMLF and CATPB		500nM fMLF
		w.o. Ac	with Ac	w.o. Ac	with Ac	w.o. Ac	4-CMTB
	n =1	16479	35642	16479	15412	16479	48802
	n =2	17697	39926	17697	17731	17697	51890
	n =3	16349	39926	16349	18819	16349	18880
	n =4	28342	36040	28342	31893	28342	54758
	n =5	16479	84024	16479	15412	16479	48802
	n =6	17697	35642	17697	17731	17697	51890
	e) Migration of BCFDA stained neutrophils towards different stimuli through Boyden Chambers. Fluorescence Intensity (FI) was measured with a BMG ClarioStar PlateReader (Ex. 483 nM, Emission 530 nM- (Average) (483-14/530-30)) and automatically normalized to the medium control (0%) and positive control (without Boyden Chamber; 100%).
			Migration ( % as calculated to medium and positive control)								relative migration to "without Ac"				relative migration to "without Ac"
			w.o. 375 nM PSM apha 3		with 375 nM PSM apha 3						w.o. PSMa3	with 375 nM PSMa3			with S. aureus MOI 1
		positive control	medium	acetate	w.o. Ac	with Ac	CATPB	CATPB with Ac			acetate	w.o. Ac	with Ac	CATPB	w.o. Ac	with CATPB	CATPB
	n =1	100	0	1.2	46.9	60.4	38.5	52		n =1	2.56	100	128.79	82.09	100	53.85	161.54
	n =2	100	0	0.3	64.9	81.1	59.45	56.8		n =2	0.46	100	124.96	91.6	100	53.42	131.24
	n =3	100	0	2.7	57.2	81.4	62.3	61.2		n =3	4.72	100	142.31	108.92	100	54.51	138.29
	n =4	100	0	0.1	43	64	47.2	49.3		n =4	0.23	100	148.84	109.77	100	56.85	125.35
	f) IL-8 secretion from neutrophils measured with an anti-human IL-8 cytokine ELISA (R&D) after incubation of neutrophils with the indicated stimuli for 5 hours. Absorbance values (OD values) were transfered into pg/ml values with standard curves (2000 - 31,25 pg/ml)
		IL8 OD values				IL-8 (pg/ml)
		w.o. S. aureus		with S. aures MOI 1		w.o. S. aureus		with S. aures MOI 1
		w.o. Ac	with Ac	w.o. Ac	with Ac	w.o. Ac	with Ac	w.o. Ac	with Ac
	n =1	0.195	0.235	1.257	1.137	26.998	30.446	650.314	1095.72
	n =2	0.345	0.28	1.257	1.4795	79.132	43.804	1072.81	1894.92
	n =3	0.19	0.159	1.486	1.733	26.998	30.446	650.314	1095.72
	n =4	0	0.26	1.9785	2.143	0	41.555	1349.01	2045.85

## Sheet: Data Figure 2
	Data for Figure 2 : Acetate primes enhances phagocytosis of S. aureus by human neutrophils.
	a) Receptor expression of CD16, CD11b and CD35 measured after respective antibody staining (PE-labeled) with a flow cytometer (Calibur BD Bioscience). Mean Fluorescence Intensity (MFI) is calculated as the product of the mean fluorescence of FL-2 (x-mean FL-2) and the percentage of FL2- positive cells. 500 nM fMLF was used as positive control for the upregulation of CD11b and CD35 due to its know…
	CD16-PE	x-mean CD16 PE (FL-2)			% CD16 PE (FL2) positive		MFI CD16
		Isotype	w.o. Ac	with Ac (1 mM)	w.o. Ac	with Ac (1 mM)	w.o. Ac	with Ac (1 mM)
	n =1	19.3	313.8	608.96	73.9	79.3	23189.8	48290.7
	n =2	8.01	244.61	432.61	84.3	82.8	20620.5	35820.1
	n =3	7.87	226.62	294.54	86.3	87.3	19557.1	25713.5
	n =4	45.3	454.4	519.07	69.2	73.5	31444.3	38151.4
	n =5	23.6	351.69	466.84	74.5	78.4	26200.8	36600.4
	n =6	39.4	339.6	412.749	78.6	79.3	26692.9	32731
	CD11b-PE	x-mean CD11b PE (FL-2)				% CD11b PE positive			MFI CD11b
		Isotype	w.o. Ac	with Ac (1 mM)	fMLF (500 nM)	w.o. Ac	with Ac (1 mM)	fMLF (500 nM)	w.o. Ac	with Ac (1 mM)	fMLF (500 nM)
	n =1	17.1	169.21	249.24	276.19	98.4	100	99.9	16649.9	24924	27591.8
	n =2	7.71	195.75	298.46	350.41	96.7	99.1	98.5	18929.3	29577.2	34515.8
	n =3	17.68	348.94	445.675	452.96	98.7	98.4	99.7	34440.5	43854.4	45160.2
	n =4	22.1	288.71	401.65	540.42	99.9	97.9	100	28842.2	39321.2	54041.7
	n =5	12.3	250.25	379.6	460.03	99.3	98	99.7	24850.2	37200.6	45864.9
	CD35 -PE	x-mean CD35 PE (FL-2)				% CD35 PE positive			MFI CD35
		Isotype	w.o. Ac	with Ac (1 mM)	fMLF (500 nM)	w.o. Ac	with Ac (1 mM)	fMLF (500 nM)	w.o. Ac	with Ac (1 mM)	fMLF (500 nM)
	n =1	12.9	706.26	837.7	1187.19	100	99.9	99.6	70626.2	83686.3	118244
	n =2	17.6	627.83	736.6	1170.93	99.9	100	99.8	62720.2	73659.9	116859
	n =3	9.5	514.16	602.74	761.21	99.9	98.9	100	51364.1	59610.6	76120.9
	n =4	13.3	578.67	714.97	767.29	99.8	99.7	99.5	57751.3	71282.8	76345.6
	n =5	29.4	471.81	592.83	861.97	100	99.9	99.7	47180.6	59223.2	85938.4
	b) Phagocytosis of serum opsonised (10 % pooled human serum), CFSE (FL-1) stained USA200 by neutrophils (ratio 1:1) after 30 minutes. Neutrophils were preincubated with the indicated acetate concentration. The Mean Fluorescence Intensity (MFI) was calculated as the product of x-mean FL-1 and the percentage of FL-1 positive neutrophils. As negative controls unstained bacteria were used.
		x-mean CFSE (FL-1)			% CFSE positive				MFI CFSE
		w.o. Ac	0,5 mM	1 mM	unstained cells	w.o. Ac	0,5 mM	1 mM	w.o. Ac	0,5 mM	1 mM
	n =1	81.76	92.03	122.56	0.18	38.6	47.9	45.1	3155.86	4408.44	5527.52
	n =2	93.85	113.13	104.73	0.09	32.6	41.5	46.2	3059.66	4694.7	4838.6
	n =3	65.13	96.98	107.19	0.31	47.1	47.9	49.7	3067.45	4645.23	5327.52
	n =4	101.32	116.5	126.08	0.27	62.1	64.7	65.1	6291.8	7539.6	8207.5
	c / d ) Killing assay of living, opsonized (10% pooled human serum) USA200 bacteria by neutrophils. Bacteria and neutrophils were incubated at a ratio of 1:1 (MOI 1) for 30 minutes. Inoculum was calculated with a sample without neutrophil addition. Bacteria were counted after plating as cfu/ ml. The percentage of bacterial killing was calculated as percentage of the initial inoculum.
		Cfu (cfu/ml)				Cfu % of inoculum (w.o. Neutro)
c)		w.o. Neutro	0 mM Ac	0.5 mM Ac	1 mM Ac	w.o. Neutro	0 mM Ac	0.5 mM Ac	1 mM Ac
	n =1	1.76	0.25	0.74	0.64	100	14.231	41.8172	36.5627
	n =2	1.59	0.57	0.82	0.93	100	35.7873	51.2638	58.4867
	n =3	1.99	0.69	0.64	0.92	100	34.7077	32.009	46.027
	n =4	2.31	0.44	0.62	1.51	100	18.8795	26.8908	65.2101
		CFU (cfu/ml)						Cfu % of inoculum (as killing)
d)		w.o. Neutro	0 mM Ac	0 min later	10 min later	30 min later	60 min later	w.o. Neutro	0 mM Ac	0 min later	10 min later	30 min later	60 min later
	n =1	1.41	0.947	0.8346	0.816	0.79866	0.834	100	32.837	40.804	43.144	43.357	40.851
	n =2	2.18	1.473	1.12	1.12	1.12666	1.18666	100	40.043	54.57	54.839	54.57	52.151
	n =3	1.705	1.092	0.972	0.9525	0.79666	0.903	100	35.953	42.991	44.135	53.275	47.038

## Sheet: Data Figure 3
	Data for Figure 3 : Intraperitoneal acetate injection increases serum acetate and primes neutrophils in mice.
	b) Serum acetate concentrations after i.p. injection of 500 mg/ml acetate or PBS. Blood was drawn and heparinized before serum isolation. Platelets were removed by centrifugation and serum was diluted 1:30 in PBS. Acetate concentrations were analyzed by a acetate colorimetric assay. Fluorescence intensity (FI) was measured by the BMG ClarioStar Platereader. Acetate concentrations were calculated …
		acetate mM (30 min)		acetate mM (6 h)
		WT Ac	WT PBS	WT Ac	WT PBS
	mouse #1	0.47685	0.7656	0.4734	0.417
	mouse #2	0.40557	0.6326	0.287	0.44825
	mouse #3	0.4326	0.7442	0.1603	0.6085
	mouse #4	0.2889	0.8601	0.49485	0.3122
	mouse #5	0.2697	0.66135	0.28965	0.38035
	mouse #6	0.24195	0.8016	0.50875	0.2889
	c) Expression of CD11b and CD16 on murine neutrophils after i.p. injection of 500 mg/ml acetate or PBS. Blood neutrophils were gates with Ly6G - APC (FL-4) and CD16 / CD11b expression was analysed with respective PE- labeled antibodies (FL-2). Mean Fluoresence Intensity (MFI) of the receptor expression was calculated as the product of the x-mean FL-2 and the percentage of FL-2 positive cells. Cor…
	CD11b - PE	x-mean CD11b PE (FL-2)				% CD11b-PE positive				MFI CD11b (104)
		Isotype WT AC	Isotype WT PBS	WT Ac	WT PBS	Isotype WT AC	Isotype WT PBS	WT Ac	WT PBS	WT Ac	WT PBS
	mouse #1	373	315	902.77	696.1	7.77	0.88	81.3	94.2	7.3395	6.55738
	mouse #2	356	432	754.25	596.36	4.47	10.3	84.6	98.4	6.38091	5.86814
	mouse #3	314	367	907.19	639.87	0.14	0.082	96.2	95.1	8.72714	6.08513
	mouse #4	283	295	1384.29	795.92	1.53	6.42	83.8	88	11.6004	7.00406
	mouse #5	329	290	1109.98	748.45	0.25	1.79	97.2	98.2	10.789	7.34982
	mouse #6	237	570	953.91	963.91	0.41	0.025	96.6	76	9.21478	7.32568
	CD16 - PE	x-mean CD16-PE (FL-2)				% CD16-PE positive				MFI CD16 (104)
		Isotype WT AC	Isotype WT PBS	WT Ac	WT PBS	Isotype WT AC	Isotype WT PBS	WT Ac	WT PBS	WT Ac	WT PBS
	mouse #1	373	315	11020	8611.65	7.77	0.88	99.8	98.3	10.998	8.46526
	mouse #2	356	432	9200.74	7970.78	4.47	10.3	99.3	99.9	9.13633	7.96281
	mouse #3	314	367	11945.2	9527.31	0.14	0.082	93.9	98.1	11.2165	9.3463
	mouse #4	283	295	12613.9	10051.9	1.53	6.42	89.9	97.5	11.3399	9.80061
	mouse #5	329	290	12487.1	9647.34	0.25	1.79	96.8	96.9	12.0875	9.34827
	mouse #6	237	570		4667.33	0.41	0.025		99.7		4.65332
	b) ROS production in murine neutrophils after i.p. injection of 500 mg/ml acetate or PBS. Blood neutrophils were gates with Ly6G - APC (FL-4) and intrinsic ROS was measured using the fluorescent dye DCFDA (FL-1). Mean Fluoresence Intensity (MFI) of ROS was calculated as the product of the x-mean FL-1 and the percentage of FL-1 positive cells. Unstained cells were used as negative control.
		x-mean DCFDA (FL-1)		% DCFDA (FL-1) positive		MFI DCFDA (ROS)
		WT Ac	WT PBS	WT Ac	WT PBS	WT Ac	WT PBS
	mouse #1	8399.5	3682	100	99.9	839950	367832
	mouse #2	6555	4411	99.9	100	654844	441100
	mouse #3	9364.5	4787.5	99.8	99.9	934577	478271
	mouse #4	8019	5501.5	100	100	801900	550150
	mouse #5	6402	9405	99.8	99.7	638920	937678
	mouse #6	10605.5	5273.5	98.4	99.5	1.04358e+06	524713

## Sheet: Data Figure 4
	Data for Figure 4 : Intraperitoneal acetate injection enhances neutrophil influx and decreases bacteria loads in a mouse peritoneal infection model.
	b) 6 hours post i.p. injection of acetate / PBS, which was followed 30 minutes later by i.p. injection of S. aureus bacteria, peritoneal lavages and organs were isolated. Total leucocytes counts were analyzed with a light microscope. The percentage of neutrophils within the leucocytes were analyzed by flowcytometry using a combined staining of CD45 - PE (FL-2) and Ly6G - APC (FL-4).
		Leucocyte total counts(x 10^6)				% of neutrophils (Ly6G+CD45+ leucocytes)				Neutrophils total (x 106)
		WT Ac	WT PBS	GPR43-/- Ac	GPR43-/- PBS	WT Ac	WT PBS	GPR43-/- Ac	GPR43-/- PBS	WT Ac	WT PBS	GPR43-/- Ac	GPR43-/- PBS
	mouse #1	45.4	35.55	27.02	12.61	84.73	78.88		66.2	38.4714	35.545	27.0241	12.6102
	mouse #2	64.9	22.27	20.51	30.98	94.68	77.2	84.45	92.97	61.4496	22.2716	20.5149	30.9779
	mouse #3	36.88	37.3	5.34	11.8	78.36	89.66	75.01	95.93	36.8794	37.3004	5.34095	11.7999
	mouse #4	113.062		9.13	10.52	71.84		86.95	66.9	81.2224		7.93872	7.03556
	mouse #5	27.5425	27.417	12.116	26.35	84.35	74.14	181.96	72.52	23.2313	20.3264	22.046	19.1089
	mouse #6	63.1785	25.85	14.92	21.67	74.26	79.62	42.88	80.23	46.9167	20.582	6.39715	17.3843
		Leucocyte total (x10^6)				% of neutrophils (Ly6G+CD45+ leucocytes)				Neutrophils total (x 106)
		WT Ac	WT PBS	GPR43-/- Ac	GPR43-/- PBS	WT Ac	WT PBS	GPR43-/- Ac	GPR43-/- PBS	WT Ac	WT PBS	GPR43-/- Ac	GPR43-/- PBS
	mouse #1	0.574	1.78	2.01	6.464	23.89	40.447	22.653	23.5	0.137051	0.720581	0.455651	1.51899
	mouse #2	6.55	1.14	10.96	4.329	20.318	93.66	24.73	55.882	1.33082	1.07084	2.71151	2.41891
	mouse #3	0.049	0.08	1.138	4.132	61.559	82.48	27.532	15.092	0.0302694	0.0666404	0.313529	0.623608
	mouse #4	4.175	0.15	6.43		15.3275	42.65	22.5		0.63993	0.0646239	1.44595
	c) CFUs in the liver were analyzed by spiral-plating and by measuring the weight (g) of the isolated liver. The counted CFU was calculated to the initial liver weight (g) to gain the cfu/g
		counted cfu				liver (g)				cfu/g liver (105)
		WT Ac	WT PBS	GPR43-/- Ac	GPR43-/- PBS	WT Ac	WT PBS	GPR43-/- Ac	GPR43-/- PBS	WT Ac	WT PBS	GPR43-/- Ac	GPR43-/- PBS
	mouse #1	232916		1867045		0.2939		0.2386		792500		7825000
	mouse #2	114836	488160	370328	1710280	0.3348	0.288	0.2723	0.2392	343000	1695000	1360000	7150000
	mouse #3	101496	60763.3	30630.4	42498.5	0.3085	0.2174	0.2681	0.3803	329000	279500	114250	111750
	mouse #4	37651.6	203500	211455	2.7528e+07	0.3332	0.3256	0.2286	0.296	113000	625000	925000	93000000
	mouse #5	1362.91	221488	100091	280626	0.3094	0.2983	0.2583	0.2758	4405	742500	387500	1017500
	mouse #6	17406.1	640487	710729	4.31828e+06	0.3974	0.3159	0.2779	0.2426	43800	2027500	2557500	17800000

## Sheet: Data Figure 5
	Data for Figure 5 : GPR43-dependent acetate priming is beneficial during S. aureus bloodstream infection.
	b) Wild type (WT) and GPR43-/- mice were i.p. injected with 500 mg/kg acetate (Ac) or PBS 30 minutes prior to i.v. injection of 1x 10^7 S. aureus bacteria. Mice were weighted regularly (in hours post infection (h. p. i.)). The percentage of the weight los was calculated to to initial weight right before infection (0 h. p. i.).
		WT Ac					WT PBS					GPR43-- PBS						GPR43-/- PBS
		mouse #1	mouse #2	mouse #3	mouse #5	mouse #6	mouse #1	mouse #2	mouse #3	mouse #4	mouse #5	mouse #1	mouse #2	mouse #3	mouse #4	mouse #5	mouse #6	mouse #1	mouse #2	mouse #3	mouse #4
	0 h.p.i.	18.9	18.1	17.2	16.9	18.4	16.8	16.9	17.4	17.4	16.7	19.3	19.1	17	16.8	17.9	19.8	17.5	18.8	18.1	19
	8,5 h.p.i.	18.1	17.4	16.5	16.1	17,4*	15.5	15.4	16.9	16.5	15.8	18.1	18.2	16.3	15.8	16.8	18.8	16.4	17.5	16.9	17.7
	24 h.p.i	19	17.5	16.2	15.8	16,9*	14.8	15	15.9	15.8	15.6	17.8	17.7	16.3	15.4	15.4	17.9	16.4	17.2	16.5	17.45
	28,5 h.p.i	17.6	16.7	15.6	15.5	16,5*	13.8	14.1	15.2	14.8	14.7	17.2	17.3	15.3	15	15	17.3	15.9	17	16.5	17.5
	48 h.p.i.	18.9	17	15	15.4	17.1	13.01	13.55	15.1	14.5	13.7	17.4	16.3	15.3	14.6	14.3	16.2	16	16.25	15.6	17.2
		WT Ac					WT PBS					GPR43-- PBS					KO Ac	GPR43-/- PBS
		mouse #1	mouse #2	mouse #3	mouse #5	mouse #6	mouse #1	mouse #2	mouse #3	mouse #4	mouse #5	mouse #1	mouse #2	mouse #3	mouse #4	mouse #5	mouse #6	mouse #1	mouse #2	mouse #3	mouse #4
	0 h.p.i.	0	0	0	0	0	0	0	0	0	0	0	0	0	0	0	0	0	0	0	0
	8,5 h.p.i.	-4.23	-3.87	-3.51	-4.7	-5.4	-7.74	-7.78	-2.9	-5.2	-5.4	-6.22	-4.71	-4.12	-5.95	-6.15	-5.05	-6.29	-6.91	-6.63	-6.84
	24 h.p.i	0	-3.31	-6.43	-6.5	-8.2	-11.9	-10.18	-8.6	-9.2	-6.6	-7.77	-7.33	-4.12	-7.74	-13.41	-10.1	-6.29	-8.51	-8.84	-7.79
	28,5 h.p.i	-4.76	-5.52	-9.36	-6.5	-9.2	-14.88	-14.37	-10.9	-12.1	-9.6	-10.36	-8.38	-6.47	-10.12	-14.53	-11.11	-7.43	-9.57	-8.84	-7.84
	48 h.p.i.	0	-6.08	-12.79	-8.9	-7.1	-22.56	-19.76	-13.2	-16.7	-18	-9.84	-14.66	-10	-13.1	-20	-18.18	-8.57	-13.64	-13.84	-9.32
	c / d) Wild type (WT) and GPR43-/- mice were i.p. injected with 500 mg/kg acetate (Ac) or PBS 30 minutes prior to i.v. injection of 1x 10^7 S. aureus bacteria. Upper pannel: 6 hours post injection a part of the liver was removed, weighted and cfus were counted by spiral plating. CFU/g was calculated. Lower pannels: 48 hourd podt injrction The spleen and both kidneys were removed and bacterial loa…
		counted cfu liver				liver (g)				cfu/g liver (105)
		WT PBS	WT Ac	GPR43-/- Ac	GPR43-/- PBS	WT PBS	WT Ac	GPR43-/- Ac	GPR43-/- PBS	WT PBS	WT Ac	GPR43-/- Ac	GPR43-/- PBS
	mouse #1	151500	118000	212549	169000	0.2377	0.2141	0.2545	0.2332	6.37358	5.51144	8.35165	7.247
	mouse #2	185000	172233	190480	182133	0.2425	0.2905	0.2248	0.2722	7.62887	5.92886	8.47331	6.99116
	mouse #3	159500	125000	168000	252000	0.202	0.2435	0.1904	0.2873	7.89604	5.13347	8.82353	8.77132
	mouse #4	173734	187750	221433	278549	0.2053	0.2988	0.2433	0.3516	8.46245	6.28347	9.10125	7.92232
	mouse #5	205250	164586	187479	350562	0.2754	0.1888	0.2513	0.3847	7.4528	8.71748	7.46036	9.11261
	mouse #6	175000	151000	241441	247626	0.2213	0.268	0.2463	0.2646	7.90782	5.63433	9.80272	9.35851
		Spleen				kidney				liver
		WT Ac	WT PBS	GPR43-/- Ac	GPR43-/- PBS	WT Ac	WT PBS	GPR43-/- Ac	GPR43-/- PBS	WT Ac	WT PBS	GPR43-/- Ac	GPR43-/- PBS
	mouse #1	30	1183.5	249	345	7000	100250000	11250	1550000	540.54	92807.4	5335.97	11529.6
	mouse #2	360	1525	986.5	675	1	55750000	20700000	515000	958.977	494107	20833.3	2086.93
	mouse #3	50	981.5	318.5	180	188250	11575000	19850000	132020	2500	128758	148026	4037.79
	mouse #4	49.15	560	565	1320	9850	12300000	27750	18824.5	3188.78	41064.4	4936.12	10347
	mouse #5	12.45	842.95	4365	3065	1	53250000	788500	4855000	48.8506	58602.5	756991	48998.1
	mouse #6	99.35	380	828	493	1	19350000		610	596.527	79381.4	10535.7	20006.4
		counted cfu liver				liver (g)				cfu/g liver (105)
		WT PBS	WT Ac	GPR43-/- Ac	GPR43-/- PBS	WT Ac	WT PBS	GPR43-/- Ac	GPR43-/- PBS	WT Ac	WT PBS	GPR43-/- Ac	GPR43-/- PBS
	mouse #1	119.99	16000	942.33	1754.8	0.222	0.1724	0.1766	0.1522	540.54	92807.4	5335.97	11529.6
	mouse #2	180	79650	3654.17	335.996	0.1877	0.1612	0.1754	0.161	958.977	494107	20833.3	2086.93
	mouse #3	386	26550	29250	979.165	0.1544	0.2062	0.1976	0.2425	2500	128758	148026	4037.79
	mouse #4	554.53	3535.64	677.236	1746.67	0.1739	0.0861	0.1372	0.16881	3188.78	41064.4	4936.12	10347
	mouse #5	9.047	9083.38	158060	6859.74	0.1852	0.155	0.2088	0.14	48.8506	58602.5	756991	48998.1
	mouse #6	99.44	12812.2	2335.77	3129	0.1667	0.1614	0.2217	0.1564	596.527	79381.4	10535.7	20006.4

## Sheet: Data Figure 6
		Data for Figure 6 : Intraperitoneal acetate priming promotrs cytokine and ROS release during mouse bloodstream infection.
		a / b) Wild type (WT) and GPR43-/- mice were i.p. injected with 500 mg/kg acetate (Ac) or PBS 30 minutes prior to i.v. injection of 1x 10^7 S. aureus bacteria. Serum cytokine levels were measured 6 hours and 48 hours post infection. Cytokine Levels were measured using a BioPlex Mouse Cytokine Kit and Fluorescence Values were directly transfered into pg/ml concentrations using a standardmix ( righ…
																				Standard concentrations
		MIP-2				MCP-1				TNF-alpha				IL-6						Mo MIP-2 (27)	Mo MCP-1 (51)	Mo TNF-a (21)	Mo IL-6 (38)
		WT Ac	WT PBS	KO Ac	KO PBS	WT Ac	WT PBS	KO Ac	KO PBS	WT Ac	WT PBS	KO Ac	KO PBS	WT Ac	WT PBS	KO Ac	KO PBS		S1	2343.99	188196	71366.9	226737
	mouse #1	70.58	22.83	17.46	20.35	784.4	402.46	116.66	125.95	108.42	90.36	93.77	86.92	75.59	10.28	1.1	3.73		S2	602.73	46376.6	18239.2	93066.6
	mouse #2	44.75	22.45	32.21	13.69	439.42	391.28	125.95	82.33	190.53	78.43	77.69	96.04	40.92	13.83	1.18	0		S3	145.52	11639.5	4441.84	17806.2
	mouse #3	60.45	47.52	24.77	17.46	591.28	407.94	216.84	236.35	91.5	111.77	105.06	93.77	21.85	31.97	5.29	13.83		S4	36.44	2910.34	1111.66	4760.02
	mouse #4	45.27	44.57	16.55	16.49	386.97	323.15	231.63	45.95	86.92	77.69	120.64	108.42	26.35	8.79	8.09	0.15		S5	9.61	726.76	285.68	1208.29
	mouse #5	45.86	37.35	18.77	16.63	482.69	436.88	236.35	240.98	93.77	77.69	85.78	103.94	79.78		4.91	1.1		S6	2.28	181.99	72.15	288.93
	mouse #6	51.81	42.2	18	24.43	750.99	371.66	254.36	286.97	98.31	86.92	85.78	101.69	31.04	6.22	21.85	4.52		S7	0.54	45.38	16.36	73.54
																			S8	0.17		4.69	18.47
		MIP-2				MCP-1				TNF-alpha				IL-6
		WT Ac	WT PBS	KO Ac	KO PBS	WT Ac	WT PBS	KO Ac	KO PBS	WT Ac	WT PBS	KO Ac	KO PBS	WT Ac	WT PBS	KO Ac	KO PBS
	mouse #1	209.51	19.07	16.33	24.33	684.14	247.59	419.4	272.77	89.95	28.52	56.68	167.86	246.79	69.83	56.87	54.94
	mouse #2	278.17	62.23	11.72	76.13	833.6	463.31	284.76	245.75	44.38	33.81	39.1	147.93	108.31	153.97	92.63	25.33
	mouse #3	68.32	48.83	49.1	26.24	469.32	378.72	444.9	126.27	73.33	54.93	47.02	167.86	168.48	89.24	78.39	26.67
	mouse #4	118.81	25.97	31.55	48.57	438.63	284.76	354.96	126.27	42.62	37.34	65.45	210.06	309.66	76.05	54.34	138.97
	mouse #5	269.47	18.52	180.4	226.22	318.47	193.76	126.27	426.85	74.21	17.88	193.65	110.41	163.82	77.22	158.21	53.91
	mouse #6	70.14	18.52	130	75.29	284.76	205.4		266.47	37.34	44.38	54.07	142.07	163.82	24.48	211.74	121.27
		c) Wild type (WT) and GPR43-/- mice were i.p. injected with 500 mg/kg acetate (Ac) or PBS 30 minutes prior to i.v. injection of 1x 10^7 S. aureus bacteria. Intrinscic ROS in neutrophils was measured using the fluorescent dye DCFDA (FL-1) and analyzed by flowcytometry. The mean fluorescent intensity (MFI) of DCFDA was calculated as the product of the x-mean of FL-1 and the FL-1 positive cells.
		x-mean DCFDA (FL-1)				% DCFDA positive				MFI (x-mean x % DCFDA positive)
		WT Ac	WT PBS	KO Ac	KO PBS	WT Ac	WT PBS	KO Ac	KO PBS	WT Ac	WT PBS	KO Ac	KO PBS
	mouse #1	23245		26528	26377.5	100		98.3	98.9	2324500		2.6077e+06	2.60873e+06
	mouse #2	17517.5	19748	26076.5	35210.5	99.7	100	98.8	99.6	1.74649e+06	1974800	2.57636e+06	3.50697e+06
	mouse #3	32983	14955	31629	25203.5	100	99.8	98.7	99.8	3298300	1492509	3.12178e+06	2.51531e+06
	mouse #4	2.31839e+06	14726.2	10800	17866.8	99.9	100	100	99.7	2316075	1472625	1080000	1781325
	mouse #5	17921.9	11279.6	26989.4	16012.5	99.9	98.7	98.9	100	1790400	1113300	2669250	1601250
	mouse #6	16403.8	10023.3	18776.3	17970.2	96.7	99.9	99.8	98.2	1586250	1001325	1873875	1764675

## Sheet: Data Figure 7
	Data for Figure 7 : Acetate treatment after infection onset improves sepsis outcome.
	b) Wild type (WT) and GPR43-/- mice were i.p. injected with 500 mg/kg acetate (Ac) or PBS 30 minutes prior to i.v. injection of S. aureus bacteria. Mice were weighted regularly (values each 48 hours are displayed). The percentage of the weight loss was calculated to to initial weight right before infection (day 0).
	mouse weight (g)	WT Ac						WT PBS						GPR43-- acetate						GPR43-/- PBS
		mouse #1	mouse #2	mouse #3	mouse #4	mouse #5	mouse #6	mouse #1	mouse #2	mouse #3	mouse #4	mouse #5	mouse #6	mouse #1	mouse #2	mouse #3	mouse #4	mouse #5	mouse #6	mouse #1	mouse #2	mouse #3	mouse #4	mouse #5	mouse #6
	day 0	16.25	15.3	17	15.6	19.3	18.1	16.3	16.12	16.7	19.6	18.7	18.3	16.13	15.6	15.4	18.8	19	17.3	14.9	15.3	16.4	18.32	17.5	16.2
	day 1	14.9	13.9	15.1	15.3	17.5	16.3	15.3	15.1	15	17.9	17.3	16.9	14.8	14.8	13.5	18.3	17	16.0959	13.7	14.1	15.1	18.2	15.9915	15.2086
	day 2	15.7	14.2	17	17.3	18	17	15	15.3	15.2	17.5	18.2	17.7	14.2	14.4	13	18.7	16.8	16.2828	13	14.2	14.5	18.2	16.5053	16.0235
	day 3	16.1	14.5	17.2	18	19.2	18.3	15	14.8	15.8	17.5	16.9	18.3	14.1	14.2	13	19.3	17.6	16.6063	12.6	14.2	14.1	17.6	17.0035	16.3765
	day 4	16.7	14.5	17	18	19.6	18.5	15.3	14.6	15.7	17.3	17.2	17.5	14.2	13.8	13.2	18	17.75	17.7602	12.7	14.2	14.3	17.7	17.5	16.2
	weight loss (%)	WT Ac						WT PBS						GPR43-- acetate						GPR43-/- PBS
		mouse #1	mouse #2	mouse #3	mouse #4	mouse #5	mouse #6	mouse #1	mouse #2	mouse #3	mouse #4	mouse #5	mouse #6	mouse #1	mouse #2	mouse #3	mouse #4	mouse #5	mouse #6	mouse #1	mouse #2	mouse #3	mouse #4	mouse #5	mouse #6
	day 0	0	0	0	0	0	0	0	0	0	0	0	0	0	0	0	0	0	0	0	0	0	0	0	0
	day 1	-8.31	-9.15	-11.18	-1.92	-9.33	-9.94	-6.13	-6.33	-10.18	-8.67	-7.49	-7.65	-8.25	-5.13	-12.34	-2.66	-10.53	-6.96	-8.05	-7.84	-7.93	-0.66	-8.62	-6.12
	day 2	-3.38	-7.19	0	10.9	-6.74	-6.08	-7.98	-5.09	-8.98	-10.71	-2.67	-3.28	-11.97	-7.69	-15.58	-0.53	-11.58	-5.88	-12.75	-7.19	-11.59	-0.66	-5.75	-1.02
	day 3	-0.92	-5.23	1.18	15.38	-0.52	1.1	-7.98	-8.19	-5.39	-10.71	-9.63	0	-12.59	-8.97	-15.58	2.66	-7.37	-4.01	-15.44	-7.19	-14.02	-3.93	-2.87	1.02
	day 4	2.77	-5.23	0	15.38	1.55	2.21	-6.13	-9.43	-5.99	-11.73	-8.02	-4.37	-11.97	-11.54	-14.29	-4.37	-6.95	2.66	-14.77	-7.19	-12.8	-3.38	0	0
	c) A liver part was removed, weighted and cfu were counted by spiral plating. CFU/g was calculated.
		counted cfu				liver (g)				cfu/g liver
		WT Ac	WT PBS	GPR43-/- Ac	GPR43-/- PBS	WT Ac	WT PBS	GPR43-/- Ac	GPR43-/- PBS	WT Ac	WT PBS	GPR43-/- Ac	GPR43-/- PBS
	mouse #1	11.7	31.5	61	10002	0.2506	0.2143	0.2406	0.2275	46.688	147.04	253.533	4404.4
	mouse #2	16.4	5274.4	4130	91.7	0.2308	0.3108	0.2643	0.1819	71.1619	16970.4	15626.2	503.848					-
	mouse #3	0	122	61	55.9	0.21464	0.2619	0.2743	0.2433	1	465.827	222.384	229.757
	mouse #4	0	26.7	11.4	212	0.5766	0.5444	0.6756	0.6052	1	48.9836	16.9162	350.297
	mouse #5	0	45	17.4	69.4	0.6628	0.4835	0.6097	0.5624	1	93.0714	28.563	123.456
	mouse #6	18	4226.7	10	0	0.6306	0.5999	0.6411	0.6418	28.5442	7045.62	15.5982	1
